# Supplementary material for: Prediction and analysis of Corona Virus Disease 2019
Source: PLoS One. 2020 Oct 5;15(10):e0239960. doi: 10.1371/journal.pone.0239960 (PMC7535054; doi:10.1371/journal.pone.0239960)
Supplement: S1 Data — (XLSX) [file pone.0239960.s001.xlsx]

## Sheet: The United States
Date	Cumulative confirmed cases	Confirmed new cases	Cumulative deaths	New deaths
2020-03-23	31573	16354	402	201
2020-03-24	42164	10591	471	69
2020-03-25	51914	9750	673	202
2020-03-26	63570	11656	884	211
2020-03-27	68334	4764	991	107
2020-03-28	85228	16894	1243	252
2020-03-29	103321	18093	1668	425
2020-03-30	122653	19332	2112	444
2020-03-31	140640	17987	2398	286
2020-04-01	163199	22559	2850	452
2020-04-02	187302	24103	3846	996
2020-04-03	213600	26298	4793	947
2020-04-04	241703	28103	5854	1061
2020-04-05	273808	32105	7020	1166
2020-04-06	307318	33510	8358	1338
2020-04-07	333811	26493	9559	1201
2020-04-08	363321	29510	10845	1286
2020-04-09	395030	31709	12740	1895
2020-04-10	425889	30859	14665	1925
2020-04-11	461275	35386	16596	1931
2020-04-12	492881	31606	18516	1920
2020-04-13	524514	31633	20444	1928
2020-04-14	553822	29308	21972	1528
2020-04-15	578268	24446	23476	1504
2020-04-16	604070	25802	25871	2395
2020-04-17	632781	28711	28221	2350
2020-04-18	665330	32549	30384	2163
2020-04-19	695353	30023	32427	2043
2020-04-20	723605	28252	34203	1776
2020-04-21	751273	27668	35884	1681
2020-04-22	776907	25634	37602	1718
2020-04-23	800926	24019	40073	2471
2020-04-24	830053	29127	42311	2238
2020-04-25	860772	30719	44053	1742
2020-04-26	899281	38509	46204	2151
2020-04-27	931698	32417	47980	1776
2020-04-28	960916	29218	49170	1190
2020-04-29	983457	22541	50492	1322
2020-04-30	1003974	20517	52428	1936
2020-05-01	1035353	31379	55337	2909
2020-05-02	1067127	31774	57406	2069
2020-05-03	1093880	26753	62406	5000
2020-05-04	1125719	31839	60710	-1696
2020-05-05	1154985	29266	61906	1196
2020-05-06	1171185	16200	62698	792
2020-05-07	1193452	22267	65197	2499
2020-05-08	1215571	22119	67146	1949
2020-05-09	1245874	30303	69889	2743
2020-05-10	1245775	-99	75364	5475
2020-05-11	1271645	25870	76916	1552
2020-05-12	1298287	26642	78652	1736
2020-05-13	1322054	23767	79634	982
2020-05-14	1340098	18044	80695	1061
2020-05-15	1361522	21424	82119	1424
2020-05-16	1382362	20840	83819	1700
2020-05-17	1409452	27090	85860	2041
2020-05-18	1432265	22813	87180	1320
2020-05-19	1477516	45251	89272	2092
2020-05-20	1477459	13227	89271	697
2020-05-21	1501876	24417	90203	932
2020-05-22	1525186	23310	91527	1324
2020-05-23	1547973	22787	92923	1396
2020-05-24	1568448	20475	94011	1088
2020-05-25	1592599	24151	95863	1852
2020-05-26	1618757	26158	96909	1046
2020-05-27	1634010	15253	97529	620
2020-05-28	1658896	24886	98119	590
2020-05-29	1675258	16362	98889	770
2020-05-30	1694864	19606	100304	1415
2020-05-31	1716078	21214	101567	1263
2020-06-01	1734040	17962	102640	1073
2020-06-02	1783638	26116	104247	693
2020-06-03	1798330	14692	105008	761
2020-06-04	1823220	24890	106051	1043
2020-06-05	1837803	14583	106876	825

## Sheet: Elman neural network and LSTM
Date	Cumulative confirmed cases	Cumulative deaths
2020-03-23	31573	402
2020-03-24	42164	471
2020-03-25	51914	673
2020-03-26	63570	884
2020-03-27	68334	991
2020-03-28	85228	1243
2020-03-29	103321	1668
2020-03-30	122653	2112
2020-03-31	140640	2398
2020-04-01	163199	2850
2020-04-02	187302	3846
2020-04-03	213600	4793
2020-04-04	241703	5854
2020-04-05	273808	7020
2020-04-06	307318	8358
2020-04-07	333811	9559
2020-04-08	363321	10845
2020-04-09	395030	12740
2020-04-10	425889	14665
2020-04-11	461275	16596
2020-04-12	492881	18516
2020-04-13	524514	20444
2020-04-14	553822	21972
2020-04-15	578268	23476
2020-04-16	604070	25871
2020-04-17	632781	28221
2020-04-18	665330	30384
2020-04-19	695353	32427
2020-04-20	723605	34203
2020-04-21	751273	35884
2020-04-22	776907	37602
2020-04-23	800926	40073
2020-04-24	830053	42311
2020-04-25	860772	44053
2020-04-26	899281	46204
2020-04-27	931698	47980
2020-04-28	960916	49170
2020-04-29	983457	50492
2020-04-30	1003974	52428
2020-05-01	1035353	55337
2020-05-02	1067127	57406
2020-05-03	1093880	62406
2020-05-04	1125719	60710
2020-05-05	1154985	61906
2020-05-06	1171185	62698
2020-05-07	1193452	65197
2020-05-08	1215571	67146
2020-05-09	1245874	69889
2020-05-10	1245775	75364
2020-05-11	1271645	76916
2020-05-12	1298287	78652
2020-05-13	1322054	79634
2020-05-14	1340098	80695
2020-05-15	1361522	82119
2020-05-16	1382362	83819
2020-05-17	1409452	85860
2020-05-18	1432265	87180
2020-05-19	1477516	89272
2020-05-20	1477459	89271
2020-05-21	1501876	90203
2020-05-22	1525186	91527
2020-05-23	1547973	92923
2020-05-24	1568448	94011
2020-05-25	1592599	95863
2020-05-26	1618757	96909
2020-05-27	1634010	97529
2020-05-28	1658896	98119
2020-05-29	1675258	98889
2020-05-30	1694864	100304
2020-05-31	1716078	101567
2020-06-01	1734040	102640
2020-06-02	1783638	104247
2020-06-03	1798330	105008
2020-06-04	1823220	106051
2020-06-05	1837803	106876
datas of June 3 and June 4 are also include in training samples

## Sheet: SVM
Date	Cumulative confirmed cases	Cumulative deaths
2020-03-23	31573	402
2020-03-24	42164	471
2020-03-25	51914	673
2020-03-26	63570	884
2020-03-27	68334	991
2020-03-28	85228	1243
2020-03-29	103321	1668
2020-03-30	122653	2112
2020-03-31	140640	2398
2020-04-01	163199	2850
2020-04-02	187302	3846
2020-04-03	213600	4793
2020-04-04	241703	5854
2020-04-05	273808	7020
2020-04-06	307318	8358
2020-04-07	333811	9559
2020-04-08	363321	10845
2020-04-09	395030	12740
2020-04-10	425889	14665
2020-04-11	461275	16596
2020-04-12	492881	18516
2020-04-13	524514	20444
2020-04-14	553822	21972
2020-04-15	578268	23476
2020-04-16	604070	25871
2020-04-17	632781	28221
2020-04-18	665330	30384
2020-04-19	695353	32427
2020-04-20	723605	34203
2020-04-21	751273	35884
2020-04-22	776907	37602
2020-04-23	800926	40073
2020-04-24	830053	42311
2020-04-25	860772	44053
2020-04-26	899281	46204
2020-04-27	931698	47980
2020-04-28	960916	49170
2020-04-29	983457	50492
2020-04-30	1003974	52428
2020-05-01	1035353	55337
2020-05-02	1067127	57406
2020-05-03	1093880	62406
2020-05-04	1125719	60710
2020-05-05	1154985	61906
2020-05-06	1171185	62698
2020-05-07	1193452	65197
2020-05-08	1215571	67146
2020-05-09	1245874	69889
2020-05-10	1245775	75364
2020-05-11	1271645	76916
2020-05-12	1298287	78652
2020-05-13	1322054	79634
2020-05-14	1340098	80695
2020-05-15	1361522	82119
2020-05-16	1382362	83819
2020-05-17	1409452	85860
2020-05-18	1432265	87180
2020-05-19	1477516	89272
2020-05-20	1477459	89271
2020-05-21	1501876	90203
2020-05-22	1525186	91527
2020-05-23	1547973	92923
2020-05-24	1568448	94011
2020-05-25	1592599	95863
2020-05-26	1618757	96909
2020-05-27	1634010	97529
2020-05-28	1658896	98119
2020-05-29	1675258	98889
2020-05-30	1694864	100304
2020-05-31	1716078	101567
2020-06-01	1734040	102640
2020-06-02	1783638	104247
2020-06-03	1798330	105008
2020-06-04	1823220	106051
2020-06-05	1837803	106876

## Sheet: SVM with fuzzy granulation
Date	Confirmed new cases	New deaths
2020-03-23	16354	201
2020-03-24	10591	69
2020-03-25	9750	202
2020-03-26	11656	211
2020-03-27	4764	107
2020-03-28	16894	252
2020-03-29	18093	425
2020-03-30	19332	444
2020-03-31	17987	286
2020-04-01	22559	452
2020-04-02	24103	996
2020-04-03	26298	947
2020-04-04	28103	1061
2020-04-05	32105	1166
2020-04-06	33510	1338
2020-04-07	26493	1201
2020-04-08	29510	1286
2020-04-09	31709	1895
2020-04-10	30859	1925
2020-04-11	35386	1931
2020-04-12	31606	1920
2020-04-13	31633	1928
2020-04-14	29308	1528
2020-04-15	24446	1504
2020-04-16	25802	2395
2020-04-17	28711	2350
2020-04-18	32549	2163
2020-04-19	30023	2043
2020-04-20	28252	1776
2020-04-21	27668	1681
2020-04-22	25634	1718
2020-04-23	24019	2471
2020-04-24	29127	2238
2020-04-25	30719	1742
2020-04-26	38509	2151
2020-04-27	32417	1776
2020-04-28	29218	1190
2020-04-29	22541	1322
2020-04-30	20517	1936
2020-05-01	31379	2909
2020-05-02	31774	2069
2020-05-03	26753	5000
2020-05-04	31839	-1696
2020-05-05	29266	1196
2020-05-06	16200	792
2020-05-07	22267	2499
2020-05-08	22119	1949
2020-05-09	30303	2743
2020-05-10	-99	5475
2020-05-11	25870	1552
2020-05-12	26642	1736
2020-05-13	23767	982
2020-05-14	18044	1061
2020-05-15	21424	1424
2020-05-16	20840	1700
2020-05-17	27090	2041
2020-05-18	22813	1320
2020-05-19	45251	2092
2020-05-20	13227	697
2020-05-21	24417	932
2020-05-22	23310	1324
2020-05-23	22787	1396
2020-05-24	20475	1088
2020-05-25	24151	1852
2020-05-26	26158	1046
2020-05-27	15253	620
2020-05-28	24886	590
2020-05-29	16362	770
2020-05-30	19606	1415
2020-05-31	21214	1263
2020-06-01	17962	1073
2020-06-02	26116	693
2020-06-03	14692	761
2020-06-04	24890	1043
2020-06-05	14583	825
